# Supplementary material for: ﻿Back to the future: A preserved specimen validates the presence of Molossuspretiosus (Molossidae, Chiroptera) in Honduras
Source: Zookeys. 2024 Mar 22;1196:139–48. doi: 10.3897/zookeys.1196.116144 (PMC10980877; doi:10.3897/zookeys.1196.116144)
Supplement: XML Treatment for Molossus pretiosus [file zookeys.1196.116144-treatment1.xml]

<!DOCTYPE tp:taxon-treatment
  PUBLIC "-//TaxonX//DTD Taxonomic Treatment Publishing DTD v0 20100105//EN" "tax-treatment-NSO.dtd">
<tp:taxon-treatment xmlns:tp="http://www.plazi.org/taxpub"><tp:treatment-meta><kwd-group><label>Taxon classification</label><kwd>
              <named-content content-type="kingdom">Animalia</named-content>
            </kwd><kwd>
              <named-content content-type="order">Chiroptera</named-content>
            </kwd><kwd>
              <named-content content-type="family">Molossidae</named-content>
            </kwd></kwd-group><mixed-citation publication-type="journal"><person-group><name><surname>Turcios-Casco</surname><given-names>Manfredo A.</given-names></name><name><surname>Cardoso Cláudio</surname><given-names>Vinícius</given-names></name><name><surname>Lee Jr</surname><given-names>Thomas E.</given-names></name></person-group><article-title>﻿Back to the future: A preserved specimen validates the presence of <italic><tp:taxon-name><tp:taxon-name-part taxon-name-part-type="genus" reg="Molossus">Molossus</tp:taxon-name-part><tp:taxon-name-part taxon-name-part-type="species" reg="pretiosus">pretiosus</tp:taxon-name-part></tp:taxon-name></italic> (<tp:taxon-name><tp:taxon-name-part taxon-name-part-type="family">Molossidae</tp:taxon-name-part></tp:taxon-name>, <tp:taxon-name><tp:taxon-name-part taxon-name-part-type="order">Chiroptera</tp:taxon-name-part></tp:taxon-name>) in Honduras</article-title><source>Zookeys</source><day>22</day><month>03</month><year>2024</year><volume>1196</volume><fpage>139</fpage><lpage>148</lpage><pub-id pub-id-type="doi">10.3897/zookeys.1196.116144</pub-id></mixed-citation></tp:treatment-meta><tp:nomenclature><label>﻿</label><tp:taxon-name>
            <object-id xmlns:xlink="http://www.w3.org/1999/xlink" content-type="arpha" xlink:type="simple">42A07879-1621-5B9E-B7A3-16DF19EF4AB3</object-id>
            <tp:taxon-name-part taxon-name-part-type="genus" reg="Molossus">Molossus</tp:taxon-name-part>
            <tp:taxon-name-part taxon-name-part-type="species" reg="pretiosus">pretiosus</tp:taxon-name-part>
          </tp:taxon-name><tp:taxon-authority>Miller, 1902</tp:taxon-authority></tp:nomenclature><tp:treatment-sec sec-type="material" id="SECID0EYEAE"><title>Material examined.</title><p>Honduras • 1 ♀; Roatán, Fantasy Island Resort, Islas de la Bahía department; <named-content xmlns:xlink="http://www.w3.org/1999/xlink" content-type="dwc:verbatimCoordinates" xlink:type="simple"><named-content content-type="geo-json" specific-use="{&#34;type&#34;:&#34;Point&#34;,&#34;coordinates&#34;:[-86.435833,16.358333]}" id="NCID0EBFAE" xlink:type="simple">16°21'30"N, 86°26'9"W</named-content></named-content>; 4 m a.s.l.; 6 March 2005; Thomas Lee leg; dead specimen found on the ground; ACUNHC 1034.</p></tp:treatment-sec><tp:treatment-sec sec-type="description" id="SECID0EGFAE"><title>Description.</title><p>Given that the skin (ACUNHC 1034) was desiccated when discovered, no description is available for the fur. As a result, the identification of the specimen primarily relies on characteristics of the skull (Table <xref ref-type="table" rid="T1">1</xref>). The rostrum is short and quadrangular in shape. There is no projection over the nasal cavity by the nasal process of the premaxilla; therefore, the nasal process is undeveloped. The skull presented a squarish occipital complex (Fig. <xref ref-type="fig" rid="F2">2A</xref>) because of the significant size and angling of the lambdoidal crests. The skull exhibits distinct features, including a well-developed bulging braincase and sagittal crest (Fig. <xref ref-type="fig" rid="F2">2B</xref>), as well as a deep basioccipital pit with a ridge. There is a noticeable crest between the basisphenoid and basioccipital pits. Infraorbital foramen opened laterally, when viewing from the front. Additionally, the M3 molars display cup-like structures with a V-shaped pattern (Fig. <xref ref-type="fig" rid="F2">2C</xref>). The elongated upper incisors extend beyond the canines and the tips and are not in contact. The forearm measurement in the dried skin of the ACUNHC 1034 specimen is recorded as 45.08 mm. This measurement matches the range observed in Central American specimens (44.3–45.9 mm) (<xref ref-type="bibr" rid="B16">Jennings et al. 2000</xref>).</p><fig id="F2" position="float" orientation="portrait"><object-id xmlns:xlink="http://www.w3.org/1999/xlink" content-type="doi" xlink:type="simple">10.3897/zookeys.1196.116144.figure2</object-id><object-id xmlns:xlink="http://www.w3.org/1999/xlink" content-type="arpha" xlink:type="simple">D091C376-7E31-5B05-A43B-B46AF29FA325</object-id><label>Figure 2.</label><caption><p>Skull (<bold>A, B</bold>) and mandible (<bold>C</bold>) of <tp:taxon-name><tp:taxon-name-part taxon-name-part-type="genus" reg="Molossus">Molossus</tp:taxon-name-part><tp:taxon-name-part taxon-name-part-type="species" reg="pretiosus">pretiosus</tp:taxon-name-part></tp:taxon-name> (ACUNHC 1034) from Roatán Island. A ventral view (squarish occipital complex) B dorsal view (note the well-developed bulging braincase and sagittal crest C dorsal view of the upper mandible (M3 molars with a V-shaped pattern). Credits of the photos are to Nil Santana (ACUNHC 1034).</p></caption><graphic xmlns:xlink="http://www.w3.org/1999/xlink" xlink:href="zookeys-1196-139_article-116144__-g002.jpg" position="float" orientation="portrait" xlink:type="simple" id="oo_1007771.jpg"><uri content-type="original_file" xlink:type="simple">https://binary.pensoft.net/fig/1007771</uri></graphic></fig></tp:treatment-sec><tp:treatment-sec sec-type="comparisons" id="SECID0E2GAE"><title>Comparisons.</title><p>In comparison to the other species of <italic><tp:taxon-name><tp:taxon-name-part taxon-name-part-type="genus" reg="Molossus">Molossus</tp:taxon-name-part></tp:taxon-name></italic> that occur in Honduras, <italic><tp:taxon-name><tp:taxon-name-part taxon-name-part-type="genus" reg="Molossus">Molossus</tp:taxon-name-part><tp:taxon-name-part taxon-name-part-type="species" reg="nigricans">nigricans</tp:taxon-name-part></tp:taxon-name></italic> Miller, 1902 is larger than <italic><tp:taxon-name><tp:taxon-name-part taxon-name-part-type="genus" reg="Molossus">M.</tp:taxon-name-part><tp:taxon-name-part taxon-name-part-type="species" reg="pretiosus">pretiosus</tp:taxon-name-part></tp:taxon-name></italic>, the <abbrev xmlns:xlink="http://www.w3.org/1999/xlink" xlink:title="forearm length" id="ABBRID0E5HAE" xlink:type="simple">FA</abbrev> of the former varies from 47.2–54.5 mm in females and <abbrev xmlns:xlink="http://www.w3.org/1999/xlink" xlink:title="greatest length of skull including incisors" id="ABBRID0ECIAE" xlink:type="simple">GLS</abbrev> from 20.1–22.6 mm in females (<xref ref-type="bibr" rid="B19">Loureiro et al. 2019</xref>). <italic><tp:taxon-name><tp:taxon-name-part taxon-name-part-type="genus" reg="Molossus">Molossus</tp:taxon-name-part><tp:taxon-name-part taxon-name-part-type="species" reg="alvarezi">alvarezi</tp:taxon-name-part></tp:taxon-name></italic> (González-Ruíz, Ramírez-Pulido &amp; Arroyo-<tp:taxon-name>Cabrales</tp:taxon-name>, 2011) is medium-sized and may overlap in some measurements, but it does not have a well-developed sagittal crest; it has pincer-like upper incisors converging at the tips, and the occipital region is triangular (González-Ruíz et al. 2011; <xref ref-type="bibr" rid="B4">Díaz et al. 2021</xref>). <italic><tp:taxon-name><tp:taxon-name-part taxon-name-part-type="genus" reg="Molossus">Molossus</tp:taxon-name-part><tp:taxon-name-part taxon-name-part-type="species" reg="molossus">molossus</tp:taxon-name-part></tp:taxon-name></italic> (Pallas, 1766) is usually smaller with <abbrev xmlns:xlink="http://www.w3.org/1999/xlink" xlink:title="forearm length" id="ABBRID0EHJAE" xlink:type="simple">FA</abbrev> ranging from 36.4–42.6 mm in females and <abbrev xmlns:xlink="http://www.w3.org/1999/xlink" xlink:title="greatest length of skull including incisors" id="ABBRID0ELJAE" xlink:type="simple">GLS</abbrev> from 15.6–18.6 mm in females (<xref ref-type="bibr" rid="B18">Loureiro et al. 2018</xref>). In addition to the other two species that occur in Honduras, <italic><tp:taxon-name><tp:taxon-name-part taxon-name-part-type="genus" reg="Molossus">Molossus</tp:taxon-name-part><tp:taxon-name-part taxon-name-part-type="species" reg="bondae">bondae</tp:taxon-name-part></tp:taxon-name></italic> J. A. Allen, 1904 and <italic><tp:taxon-name><tp:taxon-name-part taxon-name-part-type="genus" reg="Molossus">Molossus</tp:taxon-name-part><tp:taxon-name-part taxon-name-part-type="species" reg="aztecus">aztecus</tp:taxon-name-part></tp:taxon-name></italic> Saussure, 1860 have upper incisors as pincer-like with convergent tips, but those of <italic><tp:taxon-name><tp:taxon-name-part taxon-name-part-type="genus" reg="Molossus">M.</tp:taxon-name-part><tp:taxon-name-part taxon-name-part-type="species" reg="pretiosus">pretiosus</tp:taxon-name-part></tp:taxon-name></italic> are larger than those of <italic><tp:taxon-name><tp:taxon-name-part taxon-name-part-type="genus" reg="Molossus">M.</tp:taxon-name-part><tp:taxon-name-part taxon-name-part-type="species" reg="bondae">bondae</tp:taxon-name-part></tp:taxon-name></italic> (<abbrev xmlns:xlink="http://www.w3.org/1999/xlink" xlink:title="forearm length" id="ABBRID0E6KAE" xlink:type="simple">FA</abbrev> &lt;43 mm) (<xref ref-type="bibr" rid="B19">Loureiro et al. 2019</xref>; <xref ref-type="bibr" rid="B16">Jennings et al. 2000</xref>), and <italic><tp:taxon-name><tp:taxon-name-part taxon-name-part-type="genus" reg="Molossus">M.</tp:taxon-name-part><tp:taxon-name-part taxon-name-part-type="species" reg="aztecus">aztecus</tp:taxon-name-part></tp:taxon-name></italic> differs in having its basisphenoid pits with a moderate depth (<xref ref-type="bibr" rid="B4">Díaz et al. 2021</xref>), and is currently only known from western Honduras (<xref ref-type="bibr" rid="B21">McCarthy et al. 1993</xref>; <xref ref-type="bibr" rid="B35">Turcios-Casco et al. 2021</xref>).</p></tp:treatment-sec><tp:treatment-sec><!--Section generated to contain objects referenced in tp:taxon-treatment.--><table-wrap id="T1" position="float" orientation="portrait"><label>Table 1.</label><caption><p>Comparison of cranial measurements (see Material and methods for abbreviations) and forearm length (<abbrev xmlns:xlink="http://www.w3.org/1999/xlink" xlink:title="forearm length" id="ABBRID0E2WAE" xlink:type="simple">FA</abbrev>) of <italic><tp:taxon-name><tp:taxon-name-part taxon-name-part-type="genus" reg="Molossus">Molossus</tp:taxon-name-part><tp:taxon-name-part taxon-name-part-type="species" reg="pretiosus">pretiosus</tp:taxon-name-part></tp:taxon-name></italic> specimens along its distribution in Latin America. Specimens and locations as follow: 1. <xref ref-type="bibr" rid="B2">Cláudio et al. (2018)</xref>, 2. <xref ref-type="bibr" rid="B27">Nogueira et al. (2008)</xref>, 3. <xref ref-type="bibr" rid="B15">Gregorin and Taddei (2000)</xref> and 4. <xref ref-type="bibr" rid="B6">Dolan (1989)</xref>.</p></caption><table id="TID0E3JAG" rules="all"><tbody><tr><th rowspan="1" colspan="1">Measurements</th><th rowspan="1" colspan="1">ACUNHC 1034 (this study)</th><th rowspan="1" colspan="1">Bahía, Brazil<sup>1</sup></th><th rowspan="1" colspan="1">Minas Gerais, Brazil<sup>2</sup></th><th rowspan="1" colspan="1">Mato Grosso do Sul, Brazil<sup>3</sup></th><th rowspan="1" colspan="1">Costa Rica<sup>4</sup></th><th rowspan="1" colspan="1">Nicaragua<sup>4</sup></th></tr><tr><td rowspan="1" colspan="1">
                <bold>
                  <abbrev xmlns:xlink="http://www.w3.org/1999/xlink" xlink:title="forearm length" id="ABBRID0EEZAE" xlink:type="simple">FA</abbrev>
                </bold>
              </td><td rowspan="1" colspan="1">45.0</td><td rowspan="1" colspan="1">46.3</td><td rowspan="1" colspan="1">43.6–47.2</td><td rowspan="1" colspan="1">42.6–45.5</td><td rowspan="1" colspan="1">43.4–46.0</td><td rowspan="1" colspan="1">41.6–45.9</td></tr><tr><td rowspan="1" colspan="1">
                <bold>
                  <abbrev xmlns:xlink="http://www.w3.org/1999/xlink" xlink:title="greatest length of skull including incisors" id="ABBRID0EA1AE" xlink:type="simple">GLS</abbrev>
                </bold>
              </td><td rowspan="1" colspan="1">18.3</td><td rowspan="1" colspan="1">19.8</td><td rowspan="1" colspan="1">19.1–20.4</td><td rowspan="1" colspan="1">19.2–19.6</td><td rowspan="1" colspan="1">19.7–20.9</td><td rowspan="1" colspan="1">18.8–20.8</td></tr><tr><td rowspan="1" colspan="1">
                <bold>
                  <abbrev xmlns:xlink="http://www.w3.org/1999/xlink" xlink:title="condylobasal length" id="ABBRID0E31AE" xlink:type="simple">CBL</abbrev>
                </bold>
              </td><td rowspan="1" colspan="1">17.4</td><td rowspan="1" colspan="1">18.2</td><td rowspan="1" colspan="1">17.5–18.5</td><td rowspan="1" colspan="1">–</td><td rowspan="1" colspan="1">17.5–18.1</td><td rowspan="1" colspan="1">16.4–18.6</td></tr><tr><td rowspan="1" colspan="1">
                <bold>
                  <abbrev xmlns:xlink="http://www.w3.org/1999/xlink" xlink:title="condylocanine length" id="ABBRID0EY2AE" xlink:type="simple">CCL</abbrev>
                </bold>
              </td><td rowspan="1" colspan="1">17.1</td><td rowspan="1" colspan="1">18.1</td><td rowspan="1" colspan="1">–</td><td rowspan="1" colspan="1">–</td><td rowspan="1" colspan="1">–</td><td rowspan="1" colspan="1">–</td></tr><tr><td rowspan="1" colspan="1">
                <bold>
                  <abbrev xmlns:xlink="http://www.w3.org/1999/xlink" xlink:title="postorbital breadth" id="ABBRID0EU3AE" xlink:type="simple">PB</abbrev>
                </bold>
              </td><td rowspan="1" colspan="1">3.8</td><td rowspan="1" colspan="1">4.0</td><td rowspan="1" colspan="1">4.1–4.6</td><td rowspan="1" colspan="1">–</td><td rowspan="1" colspan="1">–</td><td rowspan="1" colspan="1">–</td></tr><tr><td rowspan="1" colspan="1">
                <bold>
                  <abbrev xmlns:xlink="http://www.w3.org/1999/xlink" xlink:title="braincase breadth" id="ABBRID0EQ4AE" xlink:type="simple">BB</abbrev>
                </bold>
              </td><td rowspan="1" colspan="1">9.0</td><td rowspan="1" colspan="1">10.0</td><td rowspan="1" colspan="1">9.8–10.5</td><td rowspan="1" colspan="1">9.7–9.9</td><td rowspan="1" colspan="1">9.6–10.6</td><td rowspan="1" colspan="1">9.7–10.6</td></tr><tr><td rowspan="1" colspan="1">
                <bold>
                  <abbrev xmlns:xlink="http://www.w3.org/1999/xlink" xlink:title="zygomatic breadth" id="ABBRID0EM5AE" xlink:type="simple">ZB</abbrev>
                </bold>
              </td><td rowspan="1" colspan="1">10.9</td><td rowspan="1" colspan="1">12.3</td><td rowspan="1" colspan="1">–</td><td rowspan="1" colspan="1">–</td><td rowspan="1" colspan="1">–</td><td rowspan="1" colspan="1">–</td></tr><tr><td rowspan="1" colspan="1">
                <bold>
                  <abbrev xmlns:xlink="http://www.w3.org/1999/xlink" xlink:title="mastoid breadth" id="ABBRID0EI6AE" xlink:type="simple">MB</abbrev>
                </bold>
              </td><td rowspan="1" colspan="1">10.4</td><td rowspan="1" colspan="1">10.8</td><td rowspan="1" colspan="1">11.9–13.5</td><td rowspan="1" colspan="1">–</td><td rowspan="1" colspan="1">–</td><td rowspan="1" colspan="1">–</td></tr><tr><td rowspan="1" colspan="1">
                <bold>
                  <abbrev xmlns:xlink="http://www.w3.org/1999/xlink" xlink:title="maxillary toothrow length" id="ABBRID0EFAAG" xlink:type="simple">MTL</abbrev>
                </bold>
              </td><td rowspan="1" colspan="1">7.2</td><td rowspan="1" colspan="1">7.0</td><td rowspan="1" colspan="1">7.0–7.5</td><td rowspan="1" colspan="1">7.2–7.3</td><td rowspan="1" colspan="1">6.8–7.1</td><td rowspan="1" colspan="1">6.3–7.4</td></tr><tr><td rowspan="1" colspan="1">
                <bold>
                  <abbrev xmlns:xlink="http://www.w3.org/1999/xlink" xlink:title="breadth across molars" id="ABBRID0EBBAG" xlink:type="simple">BM</abbrev>
                </bold>
              </td><td rowspan="1" colspan="1">8.1</td><td rowspan="1" colspan="1">8.8</td><td rowspan="1" colspan="1">8.5–9.7</td><td rowspan="1" colspan="1">8.8–9.2</td><td rowspan="1" colspan="1">8.3–9.0</td><td rowspan="1" colspan="1">8.5–9.3</td></tr><tr><td rowspan="1" colspan="1">
                <bold>
                  <abbrev xmlns:xlink="http://www.w3.org/1999/xlink" xlink:title="breadth across canines" id="ABBRID0E4BAG" xlink:type="simple">BC</abbrev>
                </bold>
              </td><td rowspan="1" colspan="1">4.5</td><td rowspan="1" colspan="1">4.8</td><td rowspan="1" colspan="1">5.0–5.6</td><td rowspan="1" colspan="1"/><td rowspan="1" colspan="1">5.0–5.3</td><td rowspan="1" colspan="1">4.8–5.5</td></tr></tbody></table></table-wrap></tp:treatment-sec><ref-list><ref id="B2"><mixed-citation xmlns:xlink="http://www.w3.org/1999/xlink" xlink:type="simple"><person-group><name name-style="western"><surname>Cláudio</surname><given-names>VC</given-names></name><name name-style="western"><surname>Silveira</surname><given-names>GC</given-names></name><name name-style="western"><surname>Farias</surname><given-names>SG</given-names></name><name name-style="western"><surname>Lepenta</surname><given-names>MJ</given-names></name></person-group> (<year>2018</year>) <article-title>First record of <italic><tp:taxon-name><tp:taxon-name-part taxon-name-part-type="genus">Molossus</tp:taxon-name-part><tp:taxon-name-part taxon-name-part-type="species">pretiosus</tp:taxon-name-part></tp:taxon-name></italic> Miller, 1902 (<tp:taxon-name><tp:taxon-name-part taxon-name-part-type="order">Chiroptera</tp:taxon-name-part></tp:taxon-name>, <tp:taxon-name><tp:taxon-name-part taxon-name-part-type="family">Molossidae</tp:taxon-name-part></tp:taxon-name>), for the Cerrado of Bahia, northeastern Brazil.</article-title><source>Check List</source><volume>14</volume>(<issue>1</issue>): <fpage>177</fpage>–<lpage>182</lpage>. <ext-link xlink:href="10.15560/14.1.177" ext-link-type="doi" xlink:type="simple">https://doi.org/10.15560/14.1.177</ext-link></mixed-citation></ref><ref id="B27"><mixed-citation xmlns:xlink="http://www.w3.org/1999/xlink" xlink:type="simple"><person-group><name name-style="western"><surname>Nogueira</surname><given-names>MR</given-names></name><name name-style="western"><surname>Pol</surname><given-names>A</given-names></name><name name-style="western"><surname>Monteiro</surname><given-names>LR</given-names></name><name name-style="western"><surname>Peracchi</surname><given-names>AL</given-names></name></person-group> (<year>2008</year>) <article-title>First record of Miller’s mastiff bat, <italic><tp:taxon-name><tp:taxon-name-part taxon-name-part-type="genus">Molossus</tp:taxon-name-part><tp:taxon-name-part taxon-name-part-type="species">pretiosus</tp:taxon-name-part></tp:taxon-name></italic> (<tp:taxon-name><tp:taxon-name-part taxon-name-part-type="class">Mammalia</tp:taxon-name-part></tp:taxon-name>: <tp:taxon-name><tp:taxon-name-part taxon-name-part-type="order">Chiroptera</tp:taxon-name-part></tp:taxon-name>), from the Brazilian Caatinga.</article-title><source><tp:taxon-name><tp:taxon-name-part taxon-name-part-type="order">Chiroptera</tp:taxon-name-part></tp:taxon-name> Neotropical</source><volume>14</volume>(<issue>1</issue>): <fpage>346</fpage>–<lpage>353</lpage>.</mixed-citation></ref><ref id="B15"><mixed-citation xmlns:xlink="http://www.w3.org/1999/xlink" xlink:type="simple"><person-group><name name-style="western"><surname>Gregorin</surname><given-names>R</given-names></name><name name-style="western"><surname>Taddei</surname><given-names>VA</given-names></name></person-group> (<year>2000</year>) <article-title>New records of <italic><tp:taxon-name><tp:taxon-name-part taxon-name-part-type="genus">Molossus</tp:taxon-name-part></tp:taxon-name></italic> and <italic><tp:taxon-name><tp:taxon-name-part taxon-name-part-type="genus">Promops</tp:taxon-name-part></tp:taxon-name></italic> from Brazil (<tp:taxon-name><tp:taxon-name-part taxon-name-part-type="order">Chiroptera</tp:taxon-name-part></tp:taxon-name>: <tp:taxon-name><tp:taxon-name-part taxon-name-part-type="family">Molossidae</tp:taxon-name-part></tp:taxon-name>).</article-title><source><tp:taxon-name><tp:taxon-name-part taxon-name-part-type="class">Mammalia</tp:taxon-name-part></tp:taxon-name></source><volume>64</volume>(<issue>4</issue>): <fpage>471</fpage>–<lpage>476</lpage>. <ext-link xlink:href="10.1515/mamm.2000.64.4.471" ext-link-type="doi" xlink:type="simple">https://doi.org/10.1515/mamm.2000.64.4.471</ext-link></mixed-citation></ref><ref id="B6"><mixed-citation xmlns:xlink="http://www.w3.org/1999/xlink" xlink:type="simple"><person-group><name name-style="western"><surname>Dolan</surname><given-names>PG</given-names></name></person-group> (<year>1989</year>) <article-title>Systematics of Middle American mastiff bats of the genus <italic><tp:taxon-name><tp:taxon-name-part taxon-name-part-type="genus">Molossus</tp:taxon-name-part></tp:taxon-name></italic>. Special Publications, The Museum.</article-title><source>Texas Tech University</source><volume>29</volume>: <fpage>1</fpage>–<lpage>79</lpage>. <ext-link xlink:href="10.5962/bhl.title.142636" ext-link-type="doi" xlink:type="simple">https://doi.org/10.5962/bhl.title.142636</ext-link></mixed-citation></ref><ref id="B16"><mixed-citation xmlns:xlink="http://www.w3.org/1999/xlink" xlink:type="simple"><person-group><name name-style="western"><surname>Jennings</surname><given-names>JB</given-names></name><name name-style="western"><surname>Best</surname><given-names>TL</given-names></name><name name-style="western"><surname>Rainey</surname><given-names>JC</given-names></name><name name-style="western"><surname>Burnett</surname><given-names>SE</given-names></name></person-group> (<year>2000</year>) <article-title><tp:taxon-name><tp:taxon-name-part taxon-name-part-type="genus">Molossus</tp:taxon-name-part><tp:taxon-name-part taxon-name-part-type="species">pretiosus</tp:taxon-name-part></tp:taxon-name>.</article-title><source>Mammalian Species</source><volume>635</volume>: <fpage>1</fpage>–<lpage>3</lpage>. <ext-link xlink:href="10.1644/1545-1410(2000)635%3C0001:MP%3E2.0.CO;2" ext-link-type="doi" xlink:type="simple">https://doi.org/10.1644/1545-1410(2000)635&lt;0001:MP&gt;2.0.CO;2</ext-link></mixed-citation></ref><ref id="B19"><mixed-citation xmlns:xlink="http://www.w3.org/1999/xlink" xlink:type="simple"><person-group><name name-style="western"><surname>Loureiro</surname><given-names>LO</given-names></name><name name-style="western"><surname>Engstrom</surname><given-names>M</given-names></name><name name-style="western"><surname>Lim</surname><given-names>B</given-names></name><name name-style="western"><surname>González</surname><given-names>CL</given-names></name><name name-style="western"><surname>Juste</surname><given-names>J</given-names></name></person-group> (<year>2019</year>) <article-title>Not all <tp:taxon-name><tp:taxon-name-part taxon-name-part-type="genus">Molossus</tp:taxon-name-part></tp:taxon-name> are created equal: Genetic variation in the mastiff bat reveals diversity masked by conservative morphology.</article-title><source>Acta Chiropterologica</source><volume>21</volume>(<issue>1</issue>): <fpage>51</fpage>–<lpage>64</lpage>. <ext-link xlink:href="10.3161/15081109ACC2019.21.1.004" ext-link-type="doi" xlink:type="simple">https://doi.org/10.3161/15081109ACC2019.21.1.004</ext-link></mixed-citation></ref><ref id="B4"><mixed-citation xmlns:xlink="http://www.w3.org/1999/xlink" xlink:type="simple"><person-group><name name-style="western"><surname>Díaz</surname><given-names>MM</given-names></name><name name-style="western"><surname>Solari</surname><given-names>S</given-names></name><name name-style="western"><surname>Aguirre</surname><given-names>LF</given-names></name><name name-style="western"><surname>Aguiar</surname><given-names>LMS</given-names></name><name name-style="western"><surname>Barquez</surname><given-names>RM</given-names></name></person-group> (<year>2021</year>) Clave de Identificación de los murciélagos de Sudamérica. Publicación Especial N° 2 PCMA (Programa de Conservación de los Murciélagos de Argentina).</mixed-citation></ref><ref id="B18"><mixed-citation xmlns:xlink="http://www.w3.org/1999/xlink" xlink:type="simple"><person-group><name name-style="western"><surname>Loureiro</surname><given-names>LO</given-names></name><name name-style="western"><surname>Gregorin</surname><given-names>R</given-names></name><name name-style="western"><surname>Perini</surname><given-names>FA</given-names></name></person-group> (<year>2018</year>) <article-title>Diversity, morphological phylogeny, and distribution of bats of the genus <italic><tp:taxon-name><tp:taxon-name-part taxon-name-part-type="genus">Molossus</tp:taxon-name-part></tp:taxon-name></italic> E. Geoffroy, 1805 (<tp:taxon-name><tp:taxon-name-part taxon-name-part-type="order">Chiroptera</tp:taxon-name-part></tp:taxon-name>, <tp:taxon-name><tp:taxon-name-part taxon-name-part-type="family">Molossidae</tp:taxon-name-part></tp:taxon-name>) in Brazil.</article-title><source>Zoosystema</source><volume>40</volume>(<issue>18</issue>): <fpage>425</fpage>–<lpage>452</lpage>. <ext-link xlink:href="10.5252/zoosystema2018v40a18" ext-link-type="doi" xlink:type="simple">https://doi.org/10.5252/zoosystema2018v40a18</ext-link></mixed-citation></ref><ref id="B21"><mixed-citation xmlns:xlink="http://www.w3.org/1999/xlink" xlink:type="simple"><person-group><name name-style="western"><surname>McCarthy</surname><given-names>TJ</given-names></name><name name-style="western"><surname>Davis</surname><given-names>WB</given-names></name><name name-style="western"><surname>Hill</surname><given-names>JE</given-names></name><name name-style="western"><surname>Jones</surname><given-names>Jr JK</given-names></name><name name-style="western"><surname>Cruz</surname><given-names>GA</given-names></name></person-group> (<year>1993</year>) <article-title>Bat (<tp:taxon-name><tp:taxon-name-part taxon-name-part-type="class">Mammalia</tp:taxon-name-part></tp:taxon-name>: <tp:taxon-name><tp:taxon-name-part taxon-name-part-type="order">Chiroptera</tp:taxon-name-part></tp:taxon-name>) records, early collectors, and faunal lists for Northern Central America.</article-title><source>Annals of the Carnegie Museum</source><volume>62</volume>(<issue>3</issue>): <fpage>191</fpage>–<lpage>228</lpage>. <ext-link xlink:href="10.5962/p.226650" ext-link-type="doi" xlink:type="simple">https://doi.org/10.5962/p.226650</ext-link></mixed-citation></ref><ref id="B35"><mixed-citation xmlns:xlink="http://www.w3.org/1999/xlink" xlink:type="simple"><person-group><name name-style="western"><surname>Turcios-Casco</surname><given-names>MA</given-names></name><name name-style="western"><surname>LaVal</surname><given-names>RK</given-names></name><name name-style="western"><surname>Wilson</surname><given-names>DE</given-names></name><name name-style="western"><surname>Ávila-Palma</surname><given-names>HD</given-names></name></person-group> (<year>2021</year>) <article-title>Bats in time: Historical and geographic distribution in Honduras.</article-title><source>Museum of Texas Tech University</source><volume>375</volume>: <fpage>1</fpage>–<lpage>22</lpage>. <ext-link xlink:href="https://www.depts.ttu.edu/nsrl/publications/downloads/OP375.pdf" ext-link-type="uri" xlink:type="simple">https://www.depts.ttu.edu/nsrl/publications/downloads/OP375.pdf</ext-link></mixed-citation></ref></ref-list></tp:taxon-treatment>
